# Supplementary material for: 4-Substituted Thieno[3,2-d]pyrimidines as Dual-Stage Antiplasmodial Derivatives
Source: Pharmaceuticals (Basel). 2022 Jul 1;15(7):820. doi: 10.3390/ph15070820 (PMC9323797; doi:10.3390/ph15070820)
Supplement: Supplementary file 1 [file pharmaceuticals-15-00820-s001.zip]

Archive with 1 entries (1 files):
- pharmaceuticals-1786122-supplementary.pdf
